# Supplementary material for: Vast Self-Renewal Potential of Human AGM Region HSCs Dramatically Declines in the Umbilical Cord Blood
Source: Stem Cell Reports. 2020 Sep 17;15(4):811–6. doi: 10.1016/j.stemcr.2020.08.008 (PMC7561509; doi:10.1016/j.stemcr.2020.08.008)
Supplement: Table S1. Primary Recipient Engraftment Data, Related to Figures 1 and 2 [file mmc2.xlsx]

## Sheet: CD45+ and CD34+CD38-
Experiment	Time after transplantation, months	Human CD45+ cells in PB, %	Human CD45+ cells in BM, %	Human CD45+cells in spleen, %	Human CD34+CD38- cells in BM, %
1 (AGM region)	5	5	31	45	0.4
2 (AGM region)	6	62	92	74	1.1
2 (Liver)	6	40	94	51	0.8
3 (AGM region)	9	50	96	78	0.4
4 (UCB)	5	84	72	79	1.6
5 (UCB)	5	50	33	53	0.8
6 (UCB)	5	49	28	40	0.9

## Sheet: Multilineage and multiorgan
Experiment	PB				BM				Spleen				Thymus
	B	T	NK	Myeloid	B	T	NK	Myeloid	B	T	NK	Myeloid	CD4-CD8-	CD4+D8+	CD4+CD8-	CD4-CD8+
	% of human CD45+ cells
1 (AGM region)	19	65	5	11	19	42	1	38	29	55	1	15	1	68	25	6
2 (AGM region)	74	13	3	12	55	2	0.6	42	89	5	1	5	3	80	10	7
2 (Liver)	24	40	20	19	58	10	4	28	45	35	6	14	3	88	7	2
3 (AGM region	2	62	10	26	2	3	1	94	42	34	4	20	NA	NA	NA	NA
4 (UCB)	24	68	1	7	24	62	1	13	22	76	1	1	1	27	34	38
5 (UCB)	67	26	2	5	77	4	1	18	65	29	1	5	4	28	42	26
6 (UCB)	79	18	1	2	88	1	1	10	73	12	2	13	NA	NA	NA	NA
NA - not assessed
