# Supplementary material for: Vast Self-Renewal Potential of Human AGM Region HSCs Dramatically Declines in the Umbilical Cord Blood
Source: Stem Cell Reports. 2020 Sep 17;15(4):811–6. doi: 10.1016/j.stemcr.2020.08.008 (PMC7561509; doi:10.1016/j.stemcr.2020.08.008)
Supplement: Table S2. Secondary Recipient Engraftment Data, Related to Figure 1 [file mmc3.xlsx]

## Sheet: Experiment 1 (AGM region)
Primary tissues transplanted:	AGM Region
		hCD45+ cells in PB, %					% of hCD45+ cells in PB at 5 motnhs
Secondary recipient number	Dilution of primary BM transplanted	2 months	3 months	4 months	5 months		B cells (hCD19+)	T cells (hCD3+)	NK cells (hCD94+)	Myeloid (hCD33+)
1	1/20	29.89	41.8	53.7	68.18		86	6	3	5
2	1/20	12.69	21.17	27.23	34.13		82	11	2	5
3	1/20	9.65	18.99	17.04	29.39		90	6	1	3
4	1/20	11.98	21.49	28.38	35.35		87	6	1	6
5	1/20	20.44	27.14	27.84	40.64		91	4	1	4
6	1/60	2.28	6.1	7.06	9.79		83	14	1	2
7	1/60	1.82	8.34	14.85	28.17		88	6	2	4
8	1/60	1.48	4.83	4.86	9.79		92	2	1	5
9	1/60	4.21	13.15	29.57	49.26		82	11	3	4
10	1/60	7.12	17.13	14.82	17.73		81	12	1	6
11	1/180	0.48	1.73	3.66	5.48		88	7	1	4
12	1/180	1.94	0.49	0.33	0.13		24	62	0	14
13	1/180	1.15	1.46	9.98	16.78		84	6	1	9
14	1/180	1.76	0.8	2.38	2.3		30	61	6	3
15	1/180	2.87	1.75	1.68	2.76		81	16	1	2
16	1/540	0.13	0	0	0.01		0	0	0	0
17	1/540	0.83	0.65	1.19	2.65		94	2	1	3
18	1/540	0.26	0.66	1.07	1.25		72	17	1	10
19	1/540	0.27	0.12	0.04	0.01		0	0	0	0
20	1/540	1.03	2.3	1.14	0.5		91	0	2	7

## Sheet: Experiment 2 (AGM region)
Primary tissues transplanted	AGM Region
		hCD45+ cells in PB, %		% of hCD45+ cells in PB at 5 motnhs
Secondary recipient number	Dilution of primary BM transplanted	5 months		B cells (hCD19+)	T cells (hCD3+)	NK cells (hCD94+)	Myeloid (hCD33+)
1	1/60	52.2		92	1	1	6
2	1/60	63.7		90	2	1	7
3	1/60	36		87	2	1	10
4	1/60	42.4		87	1	0	12
5	1/60	58		88	2	0	10
6	1/180	40.7		86	1	1	12
7	1/180	55.3		85	2	1	12
8	1/180	54.6		85	1	1	13
9	1/180	Died		Died	Died	Died	Died
10	1/180	41.2		89	1	0	10
11	1/540	49.2		91	0	0	9
12	1/540	23.6		91	1	1	7
13	1/540	43.6		90	1	1	8
14	1/540	21		92	0	1	7
15	1/540	14		91	0	1	8
16	1/1,620	15.7		87	2	1	10
17	1/1,620	26.4		86	2	1	11
18	1/1,620	20.2		90	1	1	8
19	1/1,620	10.3		91	1	1	7
20	1/1,620	25.5		90	1	1	8

## Sheet: Experiment 2 (Liver)
Primary tissues transplanted	Liver
		hCD45+ cells in PB, %		% of hCD45+ cells in PB at 5 motnhs
Secondary recipient number	Dilution of primary BM transplanted	5 months		B cells (hCD19+)	T cells (hCD3+)	NK cells (hCD94+)	Myeloid (hCD33+)
1	1/60	Died		Died	Died	Died	Died
2	1/60	17		88	1	2	9
3	1/60	34.1		83	1	2	14
4	1/60	28.6		90	1	2	7
5	1/60	29.4		89	2	1	8
6	1/180	24.8		87	1	1	11
7	1/180	9.4		89	1	1	9
8	1/180	33.7		85	1	2	12
9	1/180	10.5		91	2	1	6
10	1/180	1.5		88	3	1	8
11	1/540	0.1		85	3	1	11
12	1/540	0		0	0	0	0
13	1/540	5.1		87	1	0	12
14	1/540	0.2		92	1	0	7
15	1/540	2.5		89	2	0	9
16	1/1,620	0		0	0	0	0
17	1/1,620	0		0	0	0	0
18	1/1,620	5.5		86	2	1	11
19	1/1,620	1.3		92	2	1	5
20	1/1,620	0		0	0	0	0

## Sheet: Experiment 3 (AGM region)
Primary tissues transplanted	AGM region
		hCD45+ cells in PB, %		% of hCD45+ cells in PB at 5 motnhs
Secondary recipient number	Dilution of primary BM transplanted	5 months		B cells (hCD19+)	T cells (hCD3+)	NK cells (hCD94+)	Myeloid (hCD33+)
1	1/60	1.64		74	8	2	16
2	1/60	8.09		87	3	1	9
3	1/60	19.21		89	4	1	6
4	1/60	4.07		92	2	0	6
5	1/60	0.63		81	7	1	11
6	1/180	19.11		90	4	1	5
7	1/180	2.65		82	8	1	9
8	1/180	0.5		79	5	0	16
9	1/180	1.06		80	3	0	17
10	1/180	1.64		82	6	2	10
11	1/540	0.21		75	11	0	14
12	1/540	0.14		89	1	1	8
13	1/540	0.27		71	9	1	19
14	1/540	0.03		0	0	0	0
15	1/540	0.29		87	1	0	12
16	1/1,620	0.03		0	0	0	0
17	1/1,620	Died		Died	Died	Died	Died
18	1/1,620	Died		Died	Died	Died	Died
19	1/1,620	0		0	0	0	0
20	1/1,620	Died		Died	Died	Died	Died

## Sheet: Experiments 4-6 (UCB)
Primary tissues transplanted	UCB
		hCD45+ cells in PB, %		% of hCD45+ cells in PB at 5 motnhs
Secondary recipient number	Dilution of primary BM transplanted	5 months		B cells (hCD19+)	T cells (hCD3+)	NK cells (hCD94+)	Myeloid (hCD33+)
1	1/12	3.8		51	33	1	15
2	1/12	0.9		70	19	1	10
3	1/12	1.5		75	13	1	11
4	1/12	7.3		92	5	0	3
5	1/12	2		83	5	1	11
6	1/12	0.5		67	25	0	8
7	1/25	Died		Died	Died	Died	Died
8	1/25	0		0	0	0	0
9	1/25	0.8		71	8	0	21
10	1/25	0.1		52	5	0	43
11	1/25	0		0	0	0	0
12	1/25	Died		Died	Died	Died	Died
13	1/60	0		0	0	0	0
14	1/60	0.2		79	6	1	14
15	1/60	0		0	0	0	0
16	1/60	0		0	0	0	0
17	1/60	0.2		48	9	1	42
18	1/60	1.3		72	8	0	20
